# Supplementary material for: Cytokine Levels in Human Vitreous in Proliferative Diabetic Retinopathy
Source: Cells. 2021 Apr 30;10(5):1069. doi: 10.3390/cells10051069 (PMC8147162; doi:10.3390/cells10051069)
Supplement: Supplementary file 1 [file cells-10-01069-s001.zip]

Archive with 1 entries (1 files):
- cells-1135647-supplementary.pdf
